# Supplementary material for: Children with Early-Onset Psychosis Have Increased Burden of Rare GRIN2A Variants
Source: Genes (Basel). 2023 Mar 23;14(4):779. doi: 10.3390/genes14040779 (PMC10138040; doi:10.3390/genes14040779)
Supplement: Supplementary file 1 [file genes-14-00779-s001.zip]

Archive with 1 entries (1 files):
- genes-2130936-supplementary.pdf
